# Supplementary material for: Two Benzene Rings with a Boron Atom Comprise the Core Structure of 2-APB Responsible for the Anti-Oxidative and Protective Effect on the Ischemia/Reperfusion-Induced Rat Heart Injury
Source: Antioxidants (Basel). 2021 Oct 22;10(11):1667. doi: 10.3390/antiox10111667 (PMC8614801; doi:10.3390/antiox10111667)
Supplement: Supplementary file 1 [file antioxidants-10-01667-s001.zip]

Archive with 1 entries (1 files):
- antioxidants-1386111-supplementary.pdf
